# Supplementary material for: Predicting the ecological niches of Aedes aegypti s.l. using maximum entropy in Kenya
Source: Front Trop Dis. Author manuscript; Available in PMC 2026 Jan 20. (PMC7618658; doi:10.3389/fitd.2025.1641807)
Supplement: SI 2 [file EMS212068-supplement-SI_2.xlsx]

## Sheet: Sheet1
Publication type	Year of Publication	Citation
PhD thesis	2018	Agha SB (2018). Vector potential of Aedes (Stegomyia) spp. populations and risk of dengue and yellow fever virus transmission in three Kenyan cities. Doctoral dissertation, University of Pretoria, Pretoria, South Africa
Journal	2017	Agha SB, Chepkorir E, Mulwa F, Tigoi C, Arum S, Guarido MM, Ambala P, Chelangat B, Lutomiah J, Tchouassi DP, Turell MJ, Sang R (2017b). Vector competence of populations of Aedes aegypti from three distinct cities in Kenya for chikungunya virus. PLoS Neglected Tropical Diseases, 11: e0005860
Journal	2017	Agha SB, Tchouassi DP, Bastos ADS, Sang R (2017a). Assessment of risk of dengue and yellow fever virus transmission in three major Kenyan cities based on Stegomyia indices. PLoS Neglected Tropical Diseases, 11: e0005858
Journal	2017	Agha SB, Tchouassi DP, Bastos ADS, Sang R (2017c). Dengue and yellow fever virus vectors: seasonal abundance, diversity and resting preferences in three Kenyan cities. Parasites & Vectors, 10: 628
Journal	2019	Agha SB, Tchouassi DP, Turell MJ, Bastos AD, Sang R (2019). Entomological assessment of dengue virus transmission risk in three urban areas of Kenya. PLoS Neglected Tropical Diseases, 13: e0007686
Journal	2022	Agha SB, Tchouassi DP, Turell MJ, Bastos ADS, Sang R (2022). Risk assessment of urban yellow fever virus transmission in Kenya: is Aedes aegypti an efficient vector?. Emerging Microbes & Infections, 11: 1272-1280
Journal	2023	Anyango VO, Langat S, Mulwa F, Mutisya J, Koka H, Okoyo C, Chepkorir E, Konongoi S, Karanja A, Kerubo G, Sang R, Lutomiah J (2023). Genetic variability and vector competence of Aedes aegypti populations from Kisumu and Busia Counties, Western Kenya, for Chikungunya and Zika viruses. BioRxiv Pre-print; doi.org/10.1101/2023.07.14.549035
Journal	2015	Ariani CV, Smith SC, Osei-Poku J, Short K, Juneja P, Jiggins FM (2015). Environmental and genetic factors determine whether the mosquito Aedes aegypti lays eggs without a blood meal. American Journal of Tropical Medicine and Hygiene, 92: 715-721
Journal	2016	Bennett KL, Shija F, Linton YM, Misinzo G, Kaddumukasa M, Djouaka R, Anyaele O, Harris A, Irish S, Hlaing T, Prakash A, Lutwama J, Walton C (2016). Historical environmental change in Africa drives divergence and admixture of Aedes aegypti mosquitoes: a precursor to successful worldwide colonization?. Molecular Ecology, 25: 4337-54
Journal	2017	Bett B, Said MY, Sang R, Bukachi S, Wanyoike S, Kifugo SC, Otieno F, Ontiri E, Njeru I, Lindahl J, Grace D (2017). Effects of flood irrigation on the risk of selected zoonotic pathogens in an arid and semi-arid area in the eastern Kenya. PloS One, 12: e0172626
Journal	2014	Brown JE, Evans BR, Zheng W, Obas V, Barrera-Martinez L, Egizi A, Zhao H, Caccone A, Powell JR (2014). Human impacts have shaped historical and recent evolution in Aedes aegypti, the dengue and yellow fever mosquito. Evolution, 68: 514-25
Journal	2011	Brown JE, McBride CS, Johnson P, Ritchie S, Paupy C, Bossin H, Lutomiah J, Fernandez-Salas I, Ponlawat A, Cornel AJ, Black IV WC, Gorrochotegui-Escalante N, Urdaneta-Marquez L, Sylla M, Slotman M, Murray KO, Walker C, Powell JR (2011). Worldwide patterns of genetic differentiation imply multiple ‘domestications’ of Aedes aegypti, a major vector of human diseases. Proceedings of the Royal Society …
Journal	2021	Caldwell JM, LaBeaud AD, Lambin EF, Stewart-Ibarra AM, Ndenga BA, Mutuku FM, Krystosik AR, Ayala EB, Anyamba A, Borbor-Cordova MJ, Damoah R, Grossi-Soyster EN, Heras FH, Ngugi HN, Ryan SJ, Shah MM, Sippy R, Mordecai EA (2021). Climate predicts geographic and temporal variation in mosquito-borne disease dynamics on two continents. Nature Communications, 12: 1233
PhD thesis	2020	Chepkorir E (2020). Assessing the risk of transmission of yellow fever and dengue viruses by Aedes (Stegomyia) mosquito populations in Northern Kenya. Doctoral dissertation, University of Pretoria, Pretoria, South Africa
Journal	2014	Chepkorir E, Lutomiah J, Mutisya J, Mulwa F, Limbaso K, Orindi B, Ng’ang’a Z, Sang R (2014b). Vector competence of Aedes aegypti populations from Kilifi and Nairobi for dengue 2 virus and the influence of temperature. Parasites & Vectors, 7: 435
Conference abstract	2014	Chepkorir E, Lutomiah J, Mutisya J, Mulwa F, Orindi B, Sang R (2014a). The vector competence of Ae. aegypti mosquito populations from Kilifi and Nairobi for dengue-2 virus and the effect of temperature. International Journal of Infectious Diseases, 21: 3-4, Conference abstract
Journal	2021	Chepkorir E, Venter M, Lutomiah J, Mulwa F, Arum S, Tchouassi DP, Sang R (2018). The occurrence, diversity and blood feeding patterns of potential vectors of dengue and yellow fever in Kacheliba, West Pokot County, Kenya. Acta Tropica, 186: 50-57
Journal	2021	Chiuya T, Masiga DK, Falzon LC, Bastos AD, Fèvre EM, Villinger J (2021). A survey of mosquito-borne and insect-specific viruses in hospitals and livestock markets in Western Kenya. PLoS One, 16: e0252369
Journal	2021	Crava CM, Varghese FS, Pischedda E, Halbach R, Palatini U, Marconcini M, Gasmi L, Redmond S, Afrane Y, Ayala D, Paupy C, Carballar-Lejarazu R, Miesen P, van Rij RP, Bonizzoni M (2021). Population genomics in the arboviral vector Aedes aegypti reveals the genomic architecture and evolution of endogenous viral elements. Molecular Ecology, 30: 1594-611
Journal	2018	Dancan K, Ong’amo GO, Ndegwa P (2018). Diversity and distribution of immature vectors of malaria and rift valley fever in habitats along an altitudinal gradient in Barigo, Kenya. International Journal of Bonorowo Wetlands, 8: 25-32
Journal	2020	Eastwood G, Sang RC, Lutomiah J, Tunge P, Weaver SC (2020). Sylvatic mosquito diversity in Kenya—considering enzootic ecology of arboviruses in an era of deforestation. Insects, 11: 342
Journal	2012	Ellis BR, Sang RC, Horne KM, Higgs S, Wesson DM (2012). Yellow fever virus susceptibility of two mosquito vectors from Kenya, East Africa. Transactions of the Royal Society of Tropical Medicine and Hygiene, 106: 387-389
Journal	2007	Ellis BR, Wesson DM, Sang RC (2007). Spatiotemporal distribution of diurnal yellow fever vectors (Diptera: Culicidae) at two sylvan interfaces in Kenya, East Africa. Vector-Borne and Zoonotic Diseases, 7: 129-142
Journal	2022	Forsyth JE, Kempinsky A, Pitchik HO, Alberts CJ, Mutuku FM, Kibe L, Ardoin NM, LaBeaud AD (2022). Larval source reduction with a purpose: Designing and evaluating a household-and school-based intervention in coastal Kenya. PLoS Neglected Tropical Diseases, 16: e0010199
Journal	2020	Forsyth JE, Mutuku FM, Kibe L, Mwashee L, Bongo J, Egemba C, Ardoin NM, LaBeaud AD (2020). Source reduction with a purpose: Mosquito ecology and community perspectives offer insights for improving household mosquito management in coastal Kenya. PLoS Neglected Tropical Diseases, 14: e0008239
Journal	2020	Futami K, Iwashita H, Higa Y, Lutiali PA, Sonye GO, Mwatele C, Njenga SM, Minakawa N (2020). Geographical distribution of Aedes aegypti aegypti and Aedes aegypti formosus (Diptera: Culicidae) in Kenya and environmental factors related to their relative abundance. Journal of Medical Entomology, 57: 772-779
Journal	2017	Geoffrey KK, Ngure NV, Kamau L, Bet D, Lugali R, Wangila A, Ngari WF, Mburu WF, Kiarie WM (2017). Survey of urban mosquitoes species (Diptera: Culicidae) with focus on waste water channels as larval habitats in Nairobi industrial area, Kenya. African Journal of Health Sciences, 30: 120-138
Journal	2016	Gloria?Soria A, Ayala D, Bheecarry A, Calderon?Arguedas O, Chadee DD, Chiappero M, Coetzee M, Elahee KB, Fernandez?Salas I, Kamal HA, Kamgang B (2016b). Global genetic diversity of Aedes aegypti. Molecular Ecology, 25: 5377-5395
Journal	2016	Gloria?Soria A, Kellner DA, Brown JE, Gonzalez?Acosta C, Kamgang B, Lutwama J, Powell JR (2016a). Temporal genetic stability of Stegomyia aegypti (= Aedes aegypti) populations. Medical and Veterinary Entomology, 30: 235-240
Journal	2020	Heath CJ, Grossi-Soyster EN, Ndenga BA, Mutuku FM, Sahoo MK, Ngugi HN, Mbakaya JO, Siema P, Kitron U, Zahiri N, Hortion J, Waggoner JJ, King CH, Pinsky BA, LaBeaud AD (2020). Evidence of transovarial transmission of chikungunya and dengue viruses in field-caught mosquitoes in Kenya. PLoS Neglected Tropical Diseases, 14: e0008362
Journal	2016	Heath CJ, Sahoo MK, Ndenga B, Mutuku F, Ngugi N, Mbakaya J, Siema P, Aswani P, Macdonald WP, Zahiri N, Waggoner JJ, Pinsky BA, LeBaeaud AD (2016). Human-disease causing arbovirus prevalence in Kenyan mosquitoes. American Journal of Tropical Medicine and Hygiene, 95: 447
Journal	2007	Impoinvil DE, Keating J, Chowdhury RR, Duncan R, Cardenas G, Ahmad S, Mbogo CM, Githure JI, Beier JC (2007). The association between distance to water pipes and water bodies positive for anopheline mosquitoes (Diptera: Culicidae) in the urban community of Malindi, Kenya. Journal of Vector Ecology: Journal of the Society for Vector Ecology, 32: 319
Journal	2008	Impoinvil DE, Keating J, Mbogo CM, Potts MD, Chowdhury RR, Beier JC (2008). Abundance of immature Anopheles and culicines (Diptera: Culicidae) in different water body types in the urban environment of Malindi, Kenya. Journal of Vector Ecology: Journal of the Society for Vector Ecology, 33: 107
Journal	2018	Iwashita H, Higa Y, Futami K, Lutiali PA, Njenga SM, Nabeshima T, Minakawa N (2018). Mosquito arbovirus survey in selected areas of Kenya: detection of insect-specific virus. Tropical Medicine and Health, 46: 1-5
PhD thesis	2020	Jonathan NC (2020). Spatial and temporal distribution of Aedes mosquitoes, dengue and chikungunya viruses and their phylogeny along the Coastline of Kenya. Doctoral dissertation, Kenyatta University, Nairobi, Kenya
Journal	2015	Juneja P, Ariani CV, Ho YS, Akorli J, Palmer WJ, Pain A, Jiggins FM (2015). Exome and transcriptome sequencing of Aedes aegypti identifies a locus that confers resistance to Brugia malayi and alters the immune response. PLoS Pathogens, 11: e1004765, op cit Osei-Poku (2012) PhD thesis
Masters thesis	2022	Kamau WW (2022). Survival rates and blood meal patterns of Aedes aegypti and Aedes simpsoni Mosquitoes in Kerio Valley and Rabai arbovirus ecologies, Kenya. Masters dissertation, Kenyatta University, Nairobi, Kenya
Journal	2022	Kamau WW, Sang R, Ogola EO, Rotich G, Getugi C, Agha SB, Menza N, Torto B, Tchouassi DP (2022). Survival rate, blood feeding habits and sibling species composition of Aedes simpsoni complex: Implications for arbovirus transmission risk in East Africa. PLoS Neglected Tropical Diseases, 16: e0010171
Journal	2023	Kamau WW, Sang R, Rotich G, Agha SB, Menza N, Torto B, Tchouassi DP (2023). Patterns of Aedes aegypti abundance, survival, human-blood feeding and relationship with dengue risk, Kenya. Frontiers in Tropical Diseases, 4: 1113531
Journal	2021	Karisa J, Muriu S, Omuoyo D, Karia B, Ngari M, Nyamwaya D, Rono M, Warimwe G, Mwangangi J, Mbogo CM (2021). Urban ecology of arboviral mosquito vectors along the Kenyan coast. Journal of Medical Entomology, 58: 428-438
Masters thesis	2018	Karisa JK (2018). Urban ecology of Culex quinquefasciatus and Aedes aegypti mosquitoes and transmission dynamics of arboviruses in Coastal Kenya. Masters dissertation, Pwani University, Kilifi, Kenya
Journal	2019	Karuitha M, Bargul J, Lutomiah J, Muriu S, Nzovu J, Sang R, Mwangangi J, Mbogo C (2019). Larval habitat diversity and mosquito species distribution along the coast of Kenya. Wellcome Open Research, 4: 175
Journal	2021	Kawada H, Futami K, Higa Y, Suzuki T, Minakawa N (2021). Is the molecular identification by RAPD-PCR applicable to the African Aedes aegypti (Diptera: Culicidae) subspecies?. Japanese Journal of Environmental Entomology and Zoology, 32: 99-103; op cit Futami et al. (2020)
Journal	2021	Koka H, Lutomiah J, Langat S, Koskei E, Nyunja A, Mutisya J, Mulwa F, Owaka S, Ofula V, Konongoi S, Eyase F, Sang R (2021). Evidence of circulation of Orthobunyaviruses in diverse mosquito species in Kwale County, Kenya. Virology Journal, 18: 204
Journal	2018	Konongoi SL, Nyunja A, Ofula V, Owaka S, Koka H, Koskei E, Eyase F, Langat D, Mancuso J, Lutomiah J, Sang R (2018). Human and entomologic investigations of chikungunya outbreak in Mandera, Northeastern Kenya, 2016. PloS One, 13: e0205058
PhD thesis	2021	Kung'u CW (2021). Biological traits, plant sugar feeding patterns, and chemical ecology of Aedes aegypti. Doctoral dissertation, University of Pretoria, Pretoria, South Africa
Journal	2023	Limoh BK, Tchouassi DP, Chepkorir E, Musimbi B, Ongus J, Sang R (2023). Vector competence of a coastal population of Aedes aegypti for dengue 2 and 3 virus serotypes in Kenya. BioMed Research International, 2023: 8402682
Journal	2016	Lutomiah J, Barrera R, Makio A, Mutisya J, Koka H, Owaka S, Koskei E, Nyunja A, Eyase F, Coldren R, Sang R (2016). Dengue outbreak in Mombasa city, Kenya, 2013–2014: entomologic investigations. PLoS Neglected Tropical Diseases, 10: e0004981
Journal	2013	Lutomiah J, Bast J, Clark J, Richardson J, Yalwala S, Oullo D, Mutisya J, Mulwa F, Musila L, Khamadi S, Schnabel D, Wurapa E, Sang R (2013). Abundance, diversity, and distribution of mosquito vectors in selected ecological regions of Kenya: public health implications. Journal of Vector Ecology, 38: 134-142
Journal	2021	Lutomiah J, Mulwa F, Mutisya J, Koskei E, Langat S, Nyunja A, Koka H, Konongoi S, Chepkorir E, Ofula V, Owaka S, Eyase F, Sang R (2021). Probable contribution of Culex quinquefasciatus mosquitoes to the circulation of chikungunya virus during an outbreak in Mombasa County, Kenya, 2017–2018. Parasites & Vectors, 14: 138
Journal	2007	Lutomiah J, Mwandawiro C, Magambo J, Sang RC (2007). Infection and vertical transmission of Kamiti river virus in laboratory bred Aedes aegypti mosquitoes. Journal of Insect Science, 7: 55
Journal	2019	Makanda M, Kemunto G, Wamuyu L, Bargul J, Muema J, Mutunga J (2019). Diversity and Molecular Characterization of Mosquitoes (Diptera: Culicidae) in Selected Ecological Regions in Kenya. F1000Research, 8: 262
Masters thesis	2018	Mbaika S (2018). Evaluation of Lamu and Trans Nzoia populations of Aedes aegypti as chikungunya virus vectors under two different incubation temperatures. Masters dissertation, Jomo Kenyatta University of Agriculture and Technology, Nairobi, Kenya
Journal	2021	Mbaika S, Lutomiah J, Chepkorir E, Mulwa F, Khayeka-Wandabwa C, Tigoi C, Oyoo-Okoth E, Mutisya J, Ng’ang’a Z, Sang R (2016). Vector competence of Aedes aegypti in transmitting Chikungunya virus: effects and implications of extrinsic incubation temperature on dissemination and infection rates. Virology Journal, 13: 114
Journal	2021	Mbotha D, Hoppenheit A, Lindahl J, Bett B, Grace D, Lutomiah J, Pieper L, Kairu-Wanyoike S, Clausen PH (2020). Relative distribution, diversity, and bloodmeal sources of mosquitoes and known vectors of Rift Valley fever phlebovirus in three differing ecosystems in Bura, Tana River County, Kenya. Vector-Borne and Zoonotic Diseases, 20: 365-373
Journal	2014	McBride CS, Baier F, Omondi AB, Spitzer SA, Lutomiah J, Sang R, Ignell R, Vosshall LB (2014). Evolution of mosquito preference for humans linked to an odorant receptor. Nature, 515: 222-227
Journal	2006	Midega JT, Nzovu J, Kahindi S, Sang RC, Mbogo C (2006). Application of the pupal/demographic-survey methodology to identify the key container habitats of Aedes aegypti (L.) in Malindi district, Kenya. Annals of Tropical Medicine & Parasitology, 100: 61-72
Journal	2008	Mireji PO, Keating J, Hassanali A, Mbogo CM, Nyambaka H, Kahindi S, Beier JC (2008). Heavy metals in mosquito larval habitats in urban Kisumu and Malindi, Kenya, and their impact. Ecotoxicology and Environmental Safety, 70: 147-153
Journal	2013	Moore M, Sylla M, Goss L, Burugu MW, Sang R, Kamau LW, Kenya EU, Bosio C, Munoz MD, Sharakova M, Black WC (2013). Dual African origins of global Aedes aegypti sl populations revealed by mitochondrial DNA. PLoS Neglected Tropical Diseases, 7: e2175
Journal	2018	Mulwa F, Lutomiah J, Chepkorir E, Okello S, Eyase F, Tigoi C, Kahato M, Sang R (2018). Vector competence of Aedes bromeliae and Aedes vitattus mosquito populations from Kenya for chikungunya virus. PLoS Neglected Tropical Diseases, 12: e0006746
Journal	2020	Munyao V, Karisa J, Munyao CM, Ngari M, Menza N, Peshu N, Rono M, Mbogo C, Mwangangi J (2020). Surveillance of culicine mosquitoes in six villages of Taita-Taveta County, Kenya, with host determinations from blood-fed females. Journal of Medical Entomology, 57: 1972-1982
Masters thesis	2021	Musili FM (2021). Vector competence of Aedes simpsoni bromeliae and Aedes vittatus populations from Kilifi and West Pokot, Kenya for chikungunya virus. Masters dissertation, Jomo Kenyatta University of Agriculture and Technology, Nairobi, Kenya
Journal	2023	Musunzaji PS, Ndenga BA, Mzee S, Abubakar LU, Kitron UD, Labeaud AD, Mutuku FM (2023). Oviposition preferences of Aedes aegypti in Msambweni, Kwale County, Kenya. Journal of the American Mosquito Control Association, 39: 85-95
Journal	2021	Mutisya J, Kahato M, Mulwa F, Langat S, Chepkorir E, Arum S, Tchouassi D, Sang R, Lutomiah J (2021). Evaluating the vector competence of Aedes simpsoni sl from Kenyan coast for Ngari and Bunyamwera viruses. PloS One, 16: e0253955
Conference abstract	2015	Mutuku FM, Kitron U, Ndenga B, Ngugi N, Siema P, Mukoko D, Vulule J, King C, LaBeaud DA (2015). Spatio-temporal distribution and abundance of immature stages of Aedes aegypti on the Southern coast of Kenya. American Journal of Tropical Medicine and Hygiene, 93: 38, Conference abstract
Journal	2008	Muturi EJ, Muriu S, Shililu J, Mwangangi JM, Jacob BG, Mbogo C, Githure J, Novak RJ (2008). Blood-feeding patterns of Culex quinquefasciatus and other culicines and implications for disease transmission in Mwea rice scheme, Kenya. Parasitology Research, 102: 1329-1335
Journal	2006	Muturi EJ, Shililu J, Jacob B, Gu W, Githure J, Novak R (2006). Mosquito species diversity and abundance in relation to land use in a riceland agroecosystem in Mwea, Kenya. Journal of Vector Ecology, 31: 129-137
Journal	2007	Muturi EJ, Shililu JI, Gu W, Jacob BG, Githure JI, Novak RJ (2007). Larval habitat dynamics and diversity of Culex mosquitoes in rice agro-ecosystem in Mwea, Kenya. American Journal of Tropical Medicine and Hygiene, 76: 95-102
Masters thesis	2023	Mwakutwaa AS (2023). Estimation of productivity of larval habitats of Aedes aegypti in Msambweni, Kwale County, Kenya. Masters dissertation, Techinical University of Mombasa, Mombasa, Kenya (Thesis abstract)
Journal	2023	Mwakutwaa AS, Ngugi HN, Ndenga BA, Krystosik A, Ngari M, Abubakar LU, Yonge S, Kitron U, LaBeaud AD, Mutuku FM (2023). Pupal productivity of larval habitats of Aedes aegypti in Msambweni, Kwale County, Kenya. Parasitology Research, 122: 801-114
Journal	2006	Mwangangi J, Shililu J, Muturi E, Gu W, Mbogo C, Kabiru E, Jacob B, Githure J, Novak R (2006). Dynamics of immature stages of Anopheles arabiensis and other mosquito species (Diptera: Culicidae) in relation to rice cropping in a rice agro-ecosystem in Kenya. Journal of Vector Ecology, 31: 245-251
Journal	2012	Mwangangi JM, Midega J, Kahindi S, Njoroge L, Nzovu J, Githure J, Mbogo CM, Beier JC (2012). Mosquito species abundance and diversity in Malindi, Kenya and their potential implication in pathogen transmission. Parasitology Research, 110: 61-71
Journal	2009	Mwangangi JM, Muturi EJ, Mbogo CM (2009). Seasonal mosquito larval abundance and composition in Kibwezi, lower eastern Kenya. Journal of Vector Borne Diseases, 46: 65
Conference abstract	2018	Ndenga BA, Mutuku FM, Ngugi HN, Mbakaya JO, Aswani P, Musunzaji PS, Mukoko D, Kitron U, LaBeaud AD (2018). Early and late night human landing periodicity of Aedes aegypti females in urban and rural sites in Kenya. American Journal of Tropical Medicine and Hygiene, 99: 51, Conference abstract
Journal	2017	Ndenga BA, Mutuku FM, Ngugi HN, Mbakaya JO, Aswani P, Musunzaji PS, Vulule J, Mukoko D, Kitron U, LaBeaud AD (2017a). Characteristics of Aedes aegypti adult mosquitoes in rural and urban areas of western and coastal Kenya. PloS One, 12: e0189971
Conference abstract	2017	Ndenga BA, Mutuku FM, Ngugi HN, Mbakaya JO, Aswani P, Musunzaji PS, Vulule J, Mukoko D, Kitron U, LaBeaud AD (2017b). Presence and abundance of aedes aegypti adult mosquitoes in rural and urban areas of western and coastal Kenya: A potential risk fothe occurrence and transmission of arboviral diseases. American Journal of Tropical Medicine and Hygiene, 97: 63, Conference abstract
Conference abstract	2022	Ndenga BA, Mutuku FM, Ngugi HN, Mbakaya JO, Mukoko D, Kitron U, LaBeaud AD (2022). Night time extension of Aedes aegypti human blood seeking activity. The American Journal of Tropical Medicine and Hygiene, 107: 208, Conference abstract
Journal	2023	Ndenga BA, Wambua S, Owuor KO, Omukuti R, Chemutai S, Arabu D, Miringu I, Bosire C, Mwendwa K, Achieng C, Mutuku FMM, Bisanzio D, LaBeaud AD, Gerken KN (2023). Serendipitous detection of Anopheles stephensi in Kisumu, Kenya in June 2022. medRxiv preprint https://doi.org/10.1101/2023.05.02.23289394
Journal	2018	Ngala JC, Chanasit JS (2018). Entomological co-infections of arboviruses: dengue and chikungunya viruses along the coastline of Kenya. Journal of Mosquito Research, 8 (No PDF)
Journal	2020	Ngala JC, Wangui MM, Rono MK (2020). Phylogeny of Aedes Mosquitoes, Dengue and Chikungunya Viruses Along the Coastline of Kenya. Asian Journal of Emerging Research, 2: 200-211
Conference abstract	2016	Ngugi HN, Mutuku F, Ndenga B, Siema P, Maleka H, Irungu L, Mukoko D, Vulule J, Kitron U, LaBeaud AD (2016). Characterization of larval habitats of Aedes aegypti in Kenya. American Journal of Tropical Medicine and Hygiene, 95: 56-57, Conference abstract
Journal	2017	Ngugi HN, Mutuku FM, Ndenga BA, Musunzaji PS, Mbakaya JO, Aswani P, Irungu LW, Mukoko D, Vulule J, Kitron U, LaBeaud AD (2017). Characterization and productivity profiles of Aedes aegypti (L.) breeding habitats across rural and urban landscapes in western and coastal Kenya. Parasites & Vectors, 10: 331
Journal	2020	Ngugi HN, Nyathi S, Krystosik A, Ndenga B, Mbakaya JO, Aswani P, Musunzaji PS, Irungu LW, Bisanzio D, Kitron U, Desiree LaBeaud A (2020). Risk factors for Aedes aegypti household pupal persistence in longitudinal entomological household surveys in urban and rural Kenya. Parasites & Vectors, 13: 499
Journal	2021	Nosrat C, Altamirano J, Anyamba A, Caldwell JM, Damoah R, Mutuku F, Ndenga B, LaBeaud AD (2021). Impact of recent climate extremes on mosquito-borne disease transmission in Kenya. PLOS Neglected Tropical Diseases, 15: e0009182
Journal	2021	Nyasembe VO, Tchouassi DP, Muturi MN, Pirk CW, Sole CL, Torto B (2021). Plant nutrient quality impacts survival and reproductive fitness of the dengue vector Aedes aegypti. Parasites & Vectors, 14: 4, op cit Sang and Dunster (2001)
Journal	2013	Ochieng C, Lutomiah J, Makio A, Koka H, Chepkorir E, Yalwala S, Mutisya J, Musila L, Khamadi S, Richardson J, Bast J (2013). Mosquito-borne arbovirus surveillance at selected sites in diverse ecological zones of Kenya; 2007–2012. Virology Journal, 10: 140
Journal	2014	Odhiambo C, Venter M, Chepkorir E, Mbaika S, Lutomiah J, Swanepoel R, Sang R (2014). Vector competence of selected mosquito species in Kenya for Ngari and Bunyamwera viruses. Journal of Medical Entomology, 51: 1248-1253
Masters thesis	2014	Ogao OT (2014). Characterization of Microhabitats of Arboviral Mosquito Vector Larvae on Three Islands of Lake Victoria, Kenya. Masters dissertation, Kenyatta University, Nairobi, Kenya
Journal	2017	Ogola E, Villinger J, Mabuka D, Omondi D, Orindi B, Mutunga J, Owino V, Masiga DK (2017). Composition of Anopheles mosquitoes, their blood-meal hosts, and Plasmodium falciparum infection rates in three islands with disparate bed net coverage in Lake Victoria, Kenya. Malaria Journal, 16: 360
Journal	2023	Ogola EO, Bastos AD, Rotich G, Kopp A, Slothouwer I, Omoga DC, Sang R, Torto B, Junglen S, Tchouassi DP (2023). Analyses of mosquito species composition, blood-feeding habits and infection with insect-specific flaviviruses in two arid, pastoralist-dominated counties in Kenya. Pathogens, 12: 967
Journal	2015	Omondi D, Masiga DK, Ajamma YU, Fielding BC, Njoroge L, Villinger J (2015). Unraveling host-vector-arbovirus interactions by two-gene high resolution melting mosquito bloodmeal analysis in a Kenyan wildlife-livestock interface. PloS One, 10: e0134375
Masters thesis	2020	Omondi WP (2020). Evaluation of known visual and chemical cues for surveillance of the dengue and chikungunya vector, Aedes aegypti, in Busia and Kilifi Counties, Kenya. Masters dissertation, University of Nairobi, Nairobi, Kenya
Journal	2019	Omondi WP, Owino EA, Odongo D, Mwangangi JM, Torto B, Tchouassi DP (2019). Differential response to plant-and human-derived odorants in field surveillance of the dengue vector, Aedes aegypti. Acta Tropica, 200: 105163
Journal	2023	Omuoyo DO, Nyamwaya DK, Kamau E, Nyagwange JN, Karanja HK, Gitonga JN, de Laurent Z, Ngala JC, Kinyua J, Rono MK, Mwangangi JM, Agoti CN, Warimwe GM (2023). Metagenomic analysis of coastal Kenya female Aedes aegypti mosquito RNA metaviromes reveal presence of diverse insect specific viruses. Wellcome Open Research, 8: 136
Journal	2019	Ondiba IM, Oyieke FA, Athinya DK, Nyamongo IK, Estambale B (2019). Larval species diversity, seasonal occurrence and larval habitat preference of mosquitoes transmitting Rift Valley fever and malaria in Baringo County, Kenya. Parasites & Vectors, 12: 295
Journal	2012	Osei-Poku J, Han C, Mbogo CM, Jiggins FM (2012b). Identification of Wolbachia strains in mosquito disease vectors. PLoS One, 7: e49922
Journal	2012	Osei-Poku J, Mbogo CM, Palmer WJ, Jiggins FM (2012a). Deep sequencing reveals extensive variation in the gut microbiota of wild mosquitoes from Kenya. Molecular Ecology, 21: 5138-5150
PhD thesis	2015	Owino EA (2015). Development of efficient tools for improved surveillance of vectors of dengue and chikungunya fever. Doctoral dissertation, University of Pretoria, Pretoria, South Africa
Journal	2014	Owino EA, Sang R, Sole CL, Pirk C, Mbogo C, Torto B (2014). Field evaluation of natural human odours and the biogent-synthetic lure in trapping Aedes aegypti, vector of dengue and chikungunya viruses in Kenya. Parasites & Vectors, 7: 451
Journal	2015	Owino EA, Sang R, Sole CL, Pirk C, Mbogo C, Torto B (2015). An improved odor bait for monitoring populations of Aedes aegypti-vectors of dengue and chikungunya viruses in Kenya. Parasites & Vectors, 8: 253
Journal	2023	Peña-García VH, Mutuku FM, Ndenga BA, Mbakaya JO, Ndire SO, Agola GA, Mutuku PS, Malumbo SL, Ng’ang’a CM, Andrews JR, Mordecai EA, LaBeaud AD (2023). The importance of including non-household environments in dengue vector control activities. Viruses, 15: 1550
Journal	2020	Redmond SN, Sharma A, Sharakhov I, Tu Z, Sharakhova M, Neafsey DE (2020). Linked-read sequencing identifies abundant microinversions and introgression in the arboviral vector Aedes aegypti. BMC Biology, 18: 26, op cit McBride et al. (2014)
Journal	2017	Sang R, Lutomiah J, Said M, Makio A, Koka H, Koskei E, Nyunja A, Owaka S, Matoke-Muhia D, Bukachi S, Lindahl J, Grace D, Bett B (2017b). Effects of irrigation and rainfall on the population dynamics of Rift Valley fever and other arbovirus mosquito vectors in the epidemic-prone Tana River County, Kenya. Journal of Medical Entomology, 54: 460-470
Journal	2020	Shi C, Zhao L, Atoni E, Zeng W, Hu X, Matthijnssens J, Yuan Z, Xia H (2020). Stability of the virome in lab-and field-collected Aedes albopictus mosquitoes across different developmental stages and possible core viruses in the publicly available virome data of Aedes mosquitoes. MSystems, 5: e00640
Journal	2021	Tang JY, Kosgei J, Ochomo E, Ndenga BA, Ghiaseddin R, Lobo NF, Hawkes FM, O'Tousa JE (2021). Impact of visual features on capture of Aedes aegypti with host decoy traps (HDT). Medical and Veterinary Entomology, 35: 169-176
Journal	2014	Tchouassi DP, Bastos AD, Sole CL, Diallo M, Lutomiah J, Mutisya J, Mulwa F, Borgemeister C, Sang R, Torto B (2014). Population genetics of two key mosquito vectors of Rift Valley fever virus reveals new insights into the changing disease outbreak patterns in Kenya. PLoS Neglected Tropical Diseases, 8: e3364
Journal	2019	Tchouassi DP, Jacob JW, Ogola EO, Sang R, Torto B (2019b). Aedes vector–host olfactory interactions in sylvatic and domestic dengue transmission environments. Proceedings of the Royal Society B, 286: 20192136
Journal	2016	Tchouassi DP, Okiro RO, Sang R, Cohnstaedt LW, McVey DS, Torto B (2016). Mosquito host choices on livestock amplifiers of Rift Valley fever virus in Kenya. Parasites & Vectors, 9: 184
Journal	2009	Tun-Lin W, Lenhart A, Nam VS, Rebollar?Téllez E, Morrison AC, Barbazan P, Cote M, Midega J, Sanchez F, Manrique?Saide P, Kroeger A, Nathan MB, Meheus F, Petzold M (2009) . Reducing costs and operational constraints of dengue vector control by targeting productive breeding places: a multi?country non?inferiority cluster randomized trial. Tropical Medicine & International Health, 14: 1143-1153
Journal	2006	Tuno N, Githeko AK, Nakayama T, Minakawa N, Takagi M, Yan G (2006). The association between the phytoplankton, Rhopalosolen species (Chlorophyta Chlorophyceae), and Anopheles gambiae sensu lato (Diptera: Culicidae) larval abundance in western Kenya. Ecological Research, 21: 476-482
Masters thesis	2017	Uusitalo R (2017). Modeling the spatial distribution of Culex and Stegomyia mosquitoes collected in the Taita Hills, Kenya in 2016, with notes on other genera. Masters dissertation, University of Helsinki, Helsinki, Finland
Journal	2019	Uusitalo R, Siljander M, Culverwell CL, Mutai NC, Forbes KM, Vapalahti O, Pellikka PK (2019). Predictive mapping of mosquito distribution based on environmental and anthropogenic factors in Taita Hills, Kenya. International Journal of Applied Earth Observation and Geoinformation, 76: 84-92
Journal	2017	Waggoner J, Heath CJ, Ndenga B, Mutuku F, Sahoo MK, Mohamed-Hadley A, Vulule J, Mukoko D, LaBeaud AD, Pinsky BA (2017). Development of a real-time reverse transcription polymerase chain reaction for O’nyong-nyong virus and evaluation with clinical and mosquito specimens from Kenya. American Journal of Tropical Medicine and Hygiene, 97: 121-124
Journal	2014	Walter KS, Brown JE, Powell JR (2014). Microhabitat partitioning of Aedes simpsoni (Diptera: Culicidae). Journal of Medical Entomology, 51: 596-604
Journal	2021	Wanjiku C, Tchouassi DP, Sole CL, Pirk C, Torto B (2021a). Plant sugar feeding patterns of wild?caught Aedes aegypti from dengue endemic and non?endemic areas of Kenya. Medical and Veterinary Entomology, 35: 417-425
Journal	2021	Wanjiku C, Tchouassi DP, Sole CL, Pirk CW, Torto B (2021b). Biological traits of wild-caught populations of Aedes aegypti in dengue endemic and non-endemic regions of Kenya. Journal of Vector Ecology, 46: 19-23
PhD thesis	2020	Xia S (2020). Evolution of oviposition in Aedes aegypti in forest and domestic habitats in Africa. Doctoral dissertation, Yale University, USA (No PDF)
Journal	2021	Xia S (2021). Laboratory oviposition choice of Aedes aegypti (Diptera: Culicidae) from Kenya and Gabon: effects of conspecific larvae, salinity, shading, and microbiome. Journal of Medical Entomology, 58: 1021-1029
Journal	2020	Xia S, Cosme LV, Lutomiah J, Sang R, Ngangue MF, Rahola N, Ayala D, Powell JR (2020). Genetic structure of the mosquito Aedes aegypti in local forest and domestic habitats in Gabon and Kenya. Parasites & Vectors, 13: 417
Journal	2021	Xia S, Dweck HK, Lutomiah J, Sang R, McBride CS, Rose NH, Ayala D, Powell JR (2021). Larval sites of the mosquito Aedes aegypti formosus in forest and domestic habitats in Africa and the potential association with oviposition evolution. Ecology and Evolution, 11: 16327-16343
Journal	2015	Yalwala S, Clark J, Oullo D, Ngonga D, Abuom D, Wanja E, Bast J (2015). Comparative efficacy of existing surveillance tools for Aedes aegypti in Western Kenya. Journal of Vector Ecology, 40: 301-307
Conference abstract	2012	Yalwala SJ, Clark JW, Oullo D, Bast JD (2012). Comparative efficacy of existing surveillance tools for aedes aegypti in western Kenya. American Journal of Tropical Medicine and Hygiene, 87: 67, Conference abstract
